# Supplementary material for: A Clinical Update on the Prognostic Effect of microRNA Biomarkers for Survival Outcome in Nasopharyngeal Carcinoma: A Systematic Review and Meta-Analysis
Source: Cancers (Basel). 2021 Aug 29;13(17):4369. doi: 10.3390/cancers13174369 (PMC8431423; doi:10.3390/cancers13174369)
Supplement: Supplementary file 1 [file cancers-13-04369-s001.zip]

Archive with 1 entries (1 files):
- cancers-1313947-supplementary.pdf
